# Supplementary material for: Nutritional status and quality of life of cancer patients needing exclusive chemotherapy: a longitudinal study
Source: Health Qual Life Outcomes. 2017 Apr 27;15:85. doi: 10.1186/s12955-017-0660-6 (PMC5408409; doi:10.1186/s12955-017-0660-6)
Supplement: Supplementary file 2 — Dataset. (XLS 470 kb) [file 12955_2017_660_MOESM2_ESM.xls]

## Sheet: Add file 1_dataset_Baumstarck
id_kb	num_patient	service	âge	sexe	poids_forme	taille	IMC	ville	famille	profession	histo_cancer	loca_cancer	date_diagnostic	stade_T	stade_N	stade_M	Soinspalliatifs	T1_date	T1_OMS	T1_poids	T1_IMC	T1_dysphagie	T1_anorexie	T1_albu	T1_préalbu	T1_CRP	T1_oroso	T1_TNFpgmL	T1_dépense	T1_correction	T1_apportcal	T1_apportprot	T1_oral	T1_CO	T1_IV	T1_enterale	T1_dateEnterale	T1_datePAR	T1_solide	T1_mix	T1_liquide	T1_dateIV	T1_alimta	T1_avastin	T1_bevacizumab	T1_bleomycine	T1_cabazitaxel	T1_carboplatine	T1_cetuximab
1	1,	Duffaud	56	2	63.2	172	21.3629	Simiane-Collongue	1	7,	1	2	2000-01-01	6,	6,	1,	1	2012-06-12	1	57	19.2672	0	0	35	0.25	<1	0.81	1.1	1250	1.1	0	0	1	2	2	2	#NULL!	#NULL!	1	2	2	0	0	0	0	0	0	0,	0
2	2,	Duffaud	39	2	59	165	21.6713	Soullies Pont	2	7,	1	2	2010-02-02	6,	6,	1,	1	2012-06-18	0	55	20.202	0	0	36	0.26	<1	0.69	1.4	1310	1.1	0	0	1	2	2	2	#NULL!	#NULL!	1	2	2	0	0	0	0	0	0	0,	0
3	3,	Duffaud	56	2	61.4	169	21.4978	La Ciotat	1	9,	2	3	2012-02-01	6,	6,	0,	2	2012-07-16	0	121	42.3655	0	0	35	0.3	2	0.8	1.6	1860	1.2	0	0	1	2	2	2	#NULL!	#NULL!	1	2	2	0	0	0	0	0	0	0,	0
4	4,	Duffaud	29	2	50	156	20.5457	Védenne	1	7,	1	2	2012-04-25	6,	6,	0,	2	2012-07-16	0	51	20.9566	0	0	39	0.26	<1	0.6	1.2	1330	1.2	0	0	1	2	2	2	#NULL!	#NULL!	1	2	2	0	0	0	0	0	0	0,	0
5	5,	Duffaud	21	2	64.4	174	21.271	Marseille	2	13,	1	2	2010-08-01	6,	6,	0,	1	2012-07-17	1	80	26.4236	0	0	33	0.14	124	2.06	1.9	1648	1.2	0	0	1	2	2	2	#NULL!	#NULL!	1	2	2	0	0	0	0	0	0	0,	0
6	6,	Duffaud	63	2	82	168	29.0533	Port de Bouc	1	10A	1	1	2012-05-01	4,	0,	0,	2	2012-07-20	1	78	27.6361	0	0	35	0.23	7	1.02	2.3	1410	1.2	0	0	1	2	2	2	#NULL!	#NULL!	1	2	2	0	0	0	0	0	0	0,	0
7	7,	Duffaud	49	1	77.8	187	22.234	Marignane	1	9,	3	1	2012-05-02	1,	3,	0,	2	2012-07-30	0	93	26.595	0	0	36	0	5	0.99	1.8	1880	1.2	0	0	1	2	2	2	#NULL!	#NULL!	1	2	2	0	0	0	0	0	0	0,	0
8	8,	Duffaud	51	1	63.5	184	18.7559	Marseille	2	7,	4	5	2012-06-01				2	2012-08-13	0	72	21.2665	0	0	29	0.22	58	2.68	6.2	1585	1.2	1	0	1	2	2	2	#NULL!	#NULL!	1	2	2	0	0	0	0	0	0	0,	0
9	9,	Duffaud	45	2	54	165	19.8347	Nice	1	9,	2	3	2012-09-04	1,	0,	0,	2	2012-09-04	0	54	19.8347	0	0	40	0.31	2	0.87	1.6	1270	1.2	0	0	1	2	2	2	#NULL!	#NULL!	1	2	2	0	0	0	0	0	0	0,	0
10	10,	Duffaud	71	1	70.2	178	22.1721	Bozouls	1	10A	2	1	2012-08-28	4b	0,	0,	2	2012-10-01	0	77	24.3025	0	0	39	0.39	<1	0.74	1.2	1520	1.2	0	0	1	1	2	2	#NULL!	#NULL!	1	2	2	0	0	0	0	0	0	0,	0
11	11,	Duffaud	67	1	69.5	176	22.4367	Marseille	1	10A	3	1	2012-09-26	3,	0,	0,	2	2012-10-08	1	60	19.3698	0	0	35	0.29	2	1.18	2.2	1310	1.2	2	0	1	2	2	2	#NULL!	#NULL!	1	2	2	0	0	0	0	0	0	0,	0
12	12,	Duffaud	41	2	62	170	21.4533	Aix en Provence	2	8,	1	2	2012-04-20	6,	6,	1,	1	2012-10-15	0	79	27.3356	0	0	37	0	11	0	0	1530	1.2	1	0	1	2	2	2	#NULL!	#NULL!	1	2	2	0	0	0	0	0	0	0,	0
13		Duffaud	68	2	60	167	21.5139	Saint Chamas	1	10A	1	2	2008-10-20	6,	6,	1,	1	2012-10-18	0	64	22.9481	0	0	36	0.23	3	0.75	1.2	1220	1.2	0	0	1	2	2	2	#NULL!	#NULL!	1	2	2	0	0	0	0	0	0	0,	0
14	14,	Duffaud	24	1	81	191	22.2033	Martigues	2	13,	1	2	2012-10-01	6,	6,	0,	2	2012-10-24	1	84	23.0257	0	0	35	0.24	0	0.79	1.5	1940	1.2	0	0	1	2	2	2	#NULL!	#NULL!	1	2	2	0	0	0	0	0	0	0,	0
15	15,	Duffaud	57	1	63.5	168	22.4986	Marseille	1	9,	1	2	2007-02-26	6,	6,	1,	1	2012-11-05	1	62	21.9671	0	0	37	0.25	<1	0.06	1.1	1470	1.2	0	0	1	2	2	2	#NULL!	#NULL!	1	2	2	0	0	0	0	0	0	0,	0
16	16,	Duffaud	22	1	75.5	184	22.3003	Crotz	2	13,	1	2	2011-03-04	6,	6,	1,	1	2012-11-05	2	91	26.8785	0	0	33	0.15	69	1.73	1.1	2050	1.2	0	0	1	2	2	2	#NULL!	#NULL!	1	2	2	0	0	0	0	0	0	2400	0
17	17,	Duffaud	44	2	63.8	173	21.3171	La Ciotat	1	9,	2	3	2012-10-01	2,	0,	0,	2	2012-11-22	0	70	23.3887	0	0	34	0.21	<1	0.73	0.7	1430	1.2	0	0	1	2	2	2	#NULL!	#NULL!	1	2	2	0	0	0	0	0	0	0,	0
18	18,	Duffaud	69	1	68.8	175	22.449	Marseille	2	4,	3	1	2011-01-01	1,	3,	0,	1	2012-12-10	1	71	23.1837	0	0	31	0	49	0	4.5	1450	1.2	0	0	1	1	2	2	#NULL!	#NULL!	1	2	2	0	0	0	0	0	0	450,	1195
19	19,	Duffaud	73	2	62	161	23.9188	La Ciotat	2	9,	2	3	2012-11-14	3,	0,	0,	2	2013-02-06	0	62	23.9188	0	0	34	0.23	<1	#NULL!	1	1300	1.2	0	0	1	2	2	2	#NULL!	#NULL!	1	2	2	0	0	0	0	0	0	0,	0
20	20,	Duffaud	37	2	36	163	13.5496	Marseille	2	11,	2	3	2013-01-23	3,	1,	0,	2	2013-02-07	0	78	29.3575	0	0	0	0	0	0	0	1550	1.2	0	0	1	2	2	2	#NULL!	#NULL!	1	2	2	0	0	0	0	0	0	0,	0
21	21,	Duffaud	#NULL!	1	39	187	11.1527		#NULL!		4	5	2010-10-24	6,	6,	0,	2	2013-03-11	0	71	20.3037	0	0	37	0.3	11	1.99	0.9	1700	1.2	1	1	2	2	2	2	#NULL!	#NULL!	1	2	2	0	0	0	0	280	0	0,	0
22	22,	Duffaud	43	1	67.2	173	22.4698	Vitrolles	1	9,	1	2	2013-03-21	3,	1,	0,	2	2013-04-05	1	68	22.7204	0	0	36	0.24	21	1.25	6.8	1590	1.2	1	0	1	2	2	2	#NULL!	#NULL!	1	2	2	0	0	0	0	0	0	0,	0
23	23,	Duffaud	46	1	70	176	22.5981	Petit Bourg	1	4,	4	5	2013-03-27	6,	6,	0,	2	2013-04-05	0	0	0	0	0	38	0.34	5	1.25	6.6	0	0	2	0	1	2	2	2	#NULL!	#NULL!	1	2	2	0	0	0	0	0	0	0,	0
24	24,	Duffaud	33	1	73	183	21.7982	Toulon	1	8,	1	2	2013-04-26	6,	0,	0,	2	2013-05-13	0	82	24.4857	0	0	34	0.26	4	1.23	1	1860	1.2	1	0	1	2	2	2	#NULL!	#NULL!	1	2	2	0	0	0	0	0	0	0,	0
25	25,	Duffaud	57	1	57	188	16.1272	Salignac	1	8,	3	5	2013-04-02	6,	1,	0,	2	2013-05-12	0	95	26.8787	0	0	2	0.29	<1	0.64	0.8	1530	1.2	1	0	1	2	2	2	#NULL!	#NULL!	1	2	2	0	0	0	0	0	0	0,	0
26	26,	Duffaud	67	2	58	163	21.83	Allauch	1	10A	3	1	2013-04-19	2,	1,	0,	2	2013-05-13	1	94	35.3796	0	0	33	0.32	9	1.2	0.7	1550	1.2	1	0	1	2	2	2	2013-05-03	#NULL!	1	2	2	0	0	0	0	0	0	0,	0
27	27,	Duffaud	68	2	73	183	21.7982	Marseille	1	8,	3	1	2013-04-26	1,	1,	X	1	2013-05-27	1	43	12.84	0	3	32	0.25	3	1	1	1415	1.2	2	0	2	2	1	2	#NULL!	2013-05-06	2	2	2	0	0	0	0	0	0	0,	0
28	28,	Duffaud	61	1	70.2	177	22.4233	Bastia	1	8,	3	1	2013-05-31	2,	0,	0,	2	2013-06-07	0	90	28.7274	0	0	46	0.43	<1	1.04	1.2	1770	1.2	1	0	1	2	2	2	#NULL!	#NULL!	1	2	2	0	0	0	0	0	0	0,	0
29	29,	Duffaud	56	2	55.4	159	21.9137	Marseille	1	9,	1	2	2013-05-02			0,	2	2013-06-13	0	45	17.7999	0	0	31	0.18	2	0.71	0.7	1240	1.2	1	0	1	2	2	2	#NULL!	#NULL!	1	2	2	0	0	0	0	0	0	0,	0
30	30,	Duffaud	66	2	54.8	158	21.9516	Marseille	2	10A	2	3	2013-04-30	3,	0,	0,	2	2013-06-14	0	60	24.0346	0	0	33	0.2	20	1.54	0.9	1230	1.2	1	0	1	2	2	2	#NULL!	#NULL!	1	2	2	0	0	0	0	0	0	0,	0
31	31,	Duffaud	62	1	72.5	180	22.3765	Marseille	1	8,	3	1	2013-06-23	3,	0,	0,	2	2013-07-08	0	94	29.0123	0	0	0	0	0	0	0	1800	1.2	1	0	1	2	2	2	#NULL!	#NULL!	1	2	2	0	0	0	0	0	0	0,	0
32	32,	Duffaud	62	1	70.2	177	22.4233	Aix en Provence	1	9,	2	1	2013-06-24	4,	x	1,	1	2013-07-09	0	78	24.8971	0	0	0	0	0	0	0	1410	1.2	0	0	1	2	2	2	#NULL!	#NULL!	1	2	2	0	0	0	0	0	0	0,	0
33	33,	Duffaud	53	1	68.8	175	22.449	Istres	1	7,	3	1	2013-06-11	3,	2c	0,	2	2013-07-15	1	75	24.4898	1	0	40	0.39	2	1.2	1.3	1610	1.2	0	0	1	2	2	2	#NULL!	#NULL!	1	2	2	0	0	0	0	0	0	0,	0
34	34,	Duffaud	74	2	51.8	153	22.1282	Piolenc	1	6,	2	3	2004-01-20			1,	1	2013-07-30	1	69	29.4758	0	0	36	0.17	4	1.02	1.4	1280	1.2	0	0	1	2	2	2	#NULL!	#NULL!	1	2	2	0	0	0	0	0	0	0,	0
35	35,	Duffaud	69	2	50	150	22.2222	Port de Bouc	2	9,	2	3	2012-03-29	3,	1,	1,	1	2013-07-30	2	43	19.1111	0	0	33	0.16	11	1.21	3.6	1050	1.2	0	0	1	2	2	2	#NULL!	#NULL!	1	2	2	0	0	0	0	0	0	0,	0
36	36,	Duffaud	70	2	58.4	164	21.7133	Marseille	1	10A	2	3	2013-06-18	1,	0,	0,	2	2013-08-06	0	61	22.68	0	0	36	0.25	5	1.16	0	1220	1.2	0	0	1	2	2	2	#NULL!	#NULL!	1	2	2	0	0	0	0	0	0	0,	0
37	37,	Duffaud	60	2	49.8	158	19.9487	Marseille	1	7,	2	3	2013-07-16	1,	1,	0,	2	2013-08-14	0	54	21.4309	0	0	38	0.23	4	0.75	0.8	1200	1.2	0	0	1	2	2	2	#NULL!	#NULL!	1	2	2	0	0	0	0	0	0	0,	0
38	38,	Duffaud	74	1	65	170	22.4913	Marseille	1	10A	1	2	2013-09-27			1,	1	2013-10-17	0	60	20.7612	0	0	24	0	58	2.24	1.2	1270	1.2	0	0	1	2	2	2	#NULL!	#NULL!	1	2	2	0	0	0	0	0	0	0,	0
39	39,	Duffaud	49	2	55.4	159	21.9137	Marseille	1	11,	4	5	2013-10-18				2	2013-11-21	0	56	22.151	0	1	36	0.23	8	0.95	1.3	1230	1.2	1	0	1	2	2	2	#NULL!	#NULL!	0	0	0	0	0	0	0	0	0	0,	0
40	40,	Duffaud	62	1	57.5	160	22.4609	Marseille	2	14,	3	1	2013-10-24	4,	2c	6,	1	2013-11-26	1	51	19.9219	0	0	29	0	11	0	0	1260	1.2	2	0	1	2	2	2	#NULL!	#NULL!	1	2	2	0	0	0	0	0	0	0,	0
41	41,	Duffaud	50	2	79	163	29.7339	Signes	1	9,	2	3	2013-12-20	2,	0,	6,	2	2014-01-20	0	79	29.7339	0	0	40	0.36	2	0.9	1.5	1490	1.2	0	0	1	2	2	2	#NULL!	#NULL!	1	2	2	0	0	0	0	0	0	0,	0
42	42,	Duffaud	72	1	69.5	176	22.4367	Orange	1	8,	1	2	2012-04-06		0,	1,	1	2014-01-31	1	65	20.984	0	0	24	0.09	274	3.18	2.4	1340	1.2	1	0	1	2	2	2	#NULL!	#NULL!	1	2	2	0	0	0	0	0	0	0,	0
43	43,	Duffaud	51	2	57.2	162	21.7955	Vitrolles	1	8,	2	3	2014-01-08	3,	1,	1,	1	2014-02-07	0	51	19.433	0	0	0	0	0	0	0	1210	1.2	0	0	1	2	2	2	#NULL!	#NULL!	1	2	2	0	0	0	0	0	0	0,	0
44	44,	Duffaud	77	2	51.8	153	22.1282	La Ciotat	1	10A	2	3	2013-08-02	1b	6,	6,	2	2014-02-07	1	55	23.4952	0	0	24	0.23	9	1.05	1.6	1440	1.2	0	0	1	2	2	2	#NULL!	#NULL!	1	2	2	0	0	0	0	0	0	440,	0
45	45,	Duffaud	51	2	56	160	21.875	Saint Victoret	1	9,	2	3	2003-10-17	4,	1,	0,	2	2014-02-12	0	71	27.7344	0	0	37	0.33	9	1.28	0	1400	1.2	0	0	1	2	2	2	#NULL!	#NULL!	1	2	2	0	0	0	700	0	0	0,	0
46	46,	Duffaud	65	2	56	167	20.0796	Marseille	1	8,	1	2	2013-09-13	6,	0,	6,	1	2014-02-11	1	56	20.0796	0	0	30	0.2	<1	0.73	1.4	1270	1.2	0	0	1	2	2	2	#NULL!	#NULL!	1	2	2	0	0	0	0	0	0	0,	0
47	47,	Duffaud	60	1	73	181	22.2826	Peypin	1	7,	3	1	2014-01-31	3,	2C	0,	2	2014-02-12	0	73	22.2826	0	0	0	0	0	0	0	1530	1.2	1	0	1	2	2	2	#NULL!	#NULL!	1	2	2	0	0	0	0	0	0	0,	0
48	48,	Duffaud	60	1	69.5	176	22.4367	Marseille	2	2,	1	2	2011-04-07	6,	0,	1,	1	2014-02-14	0	73	23.5666	0	0	0	0	0	0	0	1540	1.2	1	0	1	2	2	2	#NULL!	#NULL!	1	2	2	0	0	0	0	0	0	0,	0
49	49,	Duffaud	39	2	57.8	163	21.7547	Vitrolles	2	8,	1	3	2014-02-07	2,	0,	6,	2	2014-03-10	0	56	21.0772	0	0	34	0.25	<1	0.58	1.7	1320	1.2	0	0	1	2	2	2	#NULL!	#NULL!	1	2	2	0	0	0	0	0	0	0,	0
50	50,	Duffaud	42	2	57.8	163	21.7547	Marseille	1	9,	1	2	2014-02-07	6,	1,	1,	1	2014-03-12	0	90	33.8741	0	0	30	0.27	28	0	1.9	1630	1.2	0	0	1	2	2	2	#NULL!	#NULL!	1	2	2	0	0	0	0	0	0	0,	0
51	51,	Duffaud	51	1	66.5	172	22.4784	Istres	1	8,	1	2	2011-08-16	6,	0,	1,	2	2014-03-14	1	82	27.7177	0	0	39	0.21	<1	0.47	1	1710	1.2	1	0	1	2	2	2	#NULL!	#NULL!	1	2	2	0	0	0	0	0	0	0,	0
52	52,	Duffaud	48	2	59	165	21.6713	Valernes	1	1,	2	3	2014-02-14	2,	1a	0,	2	2014-03-19	0	63	23.1405	0	0	34	0.3	<1	0.6	1	1340	1.2	0	0	1	2	2	2	#NULL!	#NULL!	1	2	2	0	0	0	0	0	0	0,	0
53	53,	Duffaud	67	1	64.8	163	24.3705	Nans les Pins	1	10A	3	1	2014-03-18	3,	0,	0,	2	2014-04-15	0	68	25.5937	1	0	38	0.44	1	0.8	1.2	1420	1.2	0	0	1	2	2	2	#NULL!	#NULL!	1	2	2	0	0	0	0	0	0	0,	0
54	54,	Duffaud	35	2	63.2	172	21.3629	Vitrolles	1	8,	2	3	2014-01-13	3,	3a	0,	2	2014-04-25	0	58	19.6052	0	0	35	0.28	<1	0.54	1.2	1360	1.2	0	0	1	2	2	2	#NULL!	#NULL!	1	2	2	0	0	0	0	0	0	0,	0
55	55,	Duffaud	56	2	49	160	19.1406	Marseille	1	9,	2	3	2014-01-28	1,	1,	6,	2	2014-04-30	0	53	20.7031	0	0	35	0.26	1	0.77	1.6	1210	1.2	1	0	1	2	2	2	#NULL!	#NULL!	1	2	2	0	0	0	0	0	0	0,	0
56	56,	Duffaud	73	2	54.8	158	21.9516	Simiane Collongue	1	10A	2	3	2014-02-13	4,	3,	0,	2	2014-05-05	1	58	23.2335	0	0	37	0.31	<1	0.7	0.8	1180	1.2	0	0	1	2	2	2	#NULL!	#NULL!	1	2	2	0	0	0	0	0	0	0,	0
57	57,	Duffaud	40	1	65	170	22.4913	Les Arcs	2	9,	5	4	2014-04-22	2,	2,	0,	2	2014-05-12	0	69	23.8754	0	0	39	0.32	13	1.75	1.5	1620	1.2	0	0	1	2	2	2	#NULL!	#NULL!	1	2	2	0	0	0	0	210	0	0,	0
58	58,	Duffaud	19	2	65	175	21.2245	Les Issambres	1	13,	1	2	2013-11-05	6,	0,	0,	2	2014-05-15	0	81	26.449	0	0	37	0.19	2	1.03	1	1660	1.2	0	0	1	2	2	2	#NULL!	#NULL!	1	2	2	0	0	0	0	0	0	0,	0
59	59,	Duffaud	47	2	59	165	21.6713	Plan de Cuques	1	9,	2	3	2013-07-12	3,	1,	1,	1	2014-05-19	1	64	23.5078	0	0	38	0.31	<1	0.78	4.3	1120	1.2	1	0	1	2	2	2	#NULL!	#NULL!	1	2	2	0	0	0	950	0	0	0,	0
60	60,	Duffaud	41	2	58.4	164	21.7133	La Ciotat	2	8,	2	3	2014-04-11	2,	0,	0,	2	2014-05-26	0	64	23.7954	0	0	34	0.19	<1	0.76	1.4	1390	1.2	0	0	1	2	2	2	#NULL!	#NULL!	1	2	2	0	0	0	0	0	0	0,	0
61	61,	Duffaud	72	1	66.5	172	22.4784	Marseille	1	8,	2	4	2006-12-13	3,	1,	0,	1	2014-05-28	1	82	27.7177	0	0	0	0	0	0	0	1630	1.2	1	0	1	2	2	2	#NULL!	#NULL!	1	2	2	0	0	0	0	0	48	0,	0
62	62,	Duffaud	68	1	65.8	171	22.4856	vitrolles	1	10A	2	4	2013-11-13	2,	6,	1,	1	2014-07-21	0	85	29.0688	0	0	44	0.31	2	0.87	0.8	1650	1.2	1	0	1	2	2	2	#NULL!	#NULL!	1	2	2	0	0	0	0	0	0	0,	0
63	63,	Duffaud	61	1	71.8	179	22.3932	Plan de Cuques	1	6,	2	4	2014-05-05	4,	1,	1,	1	2014-07-21	0	70	21.847	0	0	37	0.3	6	0.95	0.8	1490	1.2	0	0	1	2	2	2	#NULL!	#NULL!	1	2	2	0	0	0	0	0	0	0,	0
64	64,	Duffaud	65	1	77.8	187	22.234	Pennes Mirabeau	2	4,	1	2	2014-07-31	6,	6,	1,	1	2014-08-05	1	83	23.7353	0	0	29	0	96	2.29	2.7	1640	1.2	0	0	1	2	2	2	#NULL!	#NULL!	1	2	2	0	0	0	0	0	0	0,	0
65	65,	Duffaud	69	2	50	150	22.2222	Marseille	1	6,	2	3	2014-04-16	6,	1,	1,	1	2014-08-07	0	87	38.6667	0	0	35	0.33	12	1.04	1.1	1760	1.2	0	0	1	2	2	2	#NULL!	#NULL!	1	2	2	0	0	0	0	0	0	0,	0
66	66,	Duffaud	69	2	59.6	150	26.4889	Fontaine du Vaucluse	2	10,	2	8	2014-07-25	6,	6,	1,	1	2014-08-12	0	66	29.3333	0	0	34	0.28	8	0.96	1	1270	1.2	0	0	1	2	2	2	#NULL!	#NULL!	1	2	2	0	0	0	0	0	0	0,	0
67	67,	Duffaud	67	1	63.5	168	22.4986	Carnoux en Provence	1	14,	3	1	2014-07-16	3,	0,	0,	2	2014-08-11	0	79	27.9904	0	0	33	0.32	2	0.96	0.9	1330	1.2	0	0	1	2	2	2	#NULL!	#NULL!	1	2	2	0	0	0	0	0	0	0,	0
68	68,	Duffaud	72	1	70.5	174	23.2858	Marseille	1	7,	2	4	2014-04-01	3,	1,	1,	1	2014-08-13	0	60	19.8177	0	0	26	0.15	5	1.13	1.3	1280	1.2	1	0	1	2	2	2	#NULL!	#NULL!	1	2	2	0	0	0	0	0	44	0,	0
69	69,	Duffaud	57	2	56.6	161	21.8356	Marseille	1	3,	1	2	2014-08-06	6,	6,	1,	1	2014-08-14	1	67	25.8478	0	0	27	0.1	114	3.31	1	1340	1.2	0	0	1	2	2	2	#NULL!	#NULL!	1	2	2	0	0	0	0	0	0	0,	0
70	70,	Duffaud	61	1	76.5	172	25.8586	Bonnieux	1	2,	3	1	2014-08-25	3,	0,	0,	2	2014-08-29	0	82	27.7177	0	0	37	0.29	2	0.83	0.6	1650	1.2	1	0	1	2	2	2	#NULL!	#NULL!	2	2	2	0	0	0	0	0	0	0,	0
71	71,	Duffaud	71	2	54	157	21.9076	Marseille	1	7,	2	3	2013-09-10	2,	1,	0,	2	2014-10-08	1	73	29.6158	0	0	38	0.25	10.5	0.94	1.2	1330	1.2	0	0	1	2	2	2	#NULL!	#NULL!	1	2	2	0	0	0	0	0	0	0,	0
72	72,	Duffaud	49	2	50	152	21.6413	Martigues	2	9,	2	6	2010-08-01	6,	6,	6,	1	2011-05-10	0	54	23.3726	1	1	29	0.16	15	1.74	2.3	0	0	0	0	1	2	2	2	#NULL!	#NULL!	1	2	2	0	0	0	0	0	0	0,	0
73	73,	Duffaud	63	1	75	175	24.4898	Joucques	1	10A	1	7	2010-10-01	6,	6,	6,	1	2011-05-12	3	54	17.6327	1	3	20	0	175	2.7	16.9	0	0	0	0	1	2	1	2	#NULL!	#NULL!	2	1	2	40675	0	0	0	0	0	0,	0
74	75,	Duffaud	61	1	72	171	24.623	marseille	2	10A	3	1	2010-01-01	4,	2,	0,	2	2011-05-23	1	65	22.2291	0	0	34	0.14	48	1.93	1.2	0	0	0	0	1	2	2	2	#NULL!	#NULL!	1	2	2	0	0	0	0	0	0	0,	0
75	76,	Duffaud	70	2	80	165	29.3848	Serignan du comtat	2	10A	3	1	2011-02-01	4,	6,	6,	2	2011-05-27	1	74	27.1809	2	3	38	0.34	7	1.07	0.8	0	0	0	0	1	2	2	2	#NULL!	#NULL!	2	1	2	0	0	0	0	0	0	0,	0
76	77,	Duffaud	57	2	54	158	21.6311	Marseille	2	11,	3	1	2011-03-01	3,	0,	0,	2	2011-05-30	0	54	21.6311	0	0	38	0.32	5	1.28	1	0	0	0	0	1	2	2	2	#NULL!	#NULL!	1	2	2	0	0	0	0	0	0	0,	0
77	78,	Duffaud	74	1	64	172	21.6333	Bornes les mimosas	1	9,	3	1	2011-02-01	3,	3,	0,	2	2011-06-03	0	51	17.239	4	0	35	0.24	2	1.15	0.8	1780	0	2	0	2	2	2	1	#NULL!	#NULL!	2	2	2	0	0	0	0	0	0	0,	0
78	79,	Duffaud	70	1	70	178	22.0932	Entrevenne	2	10A	3	1	2011-04-01	6,	6,	6,	2	2011-06-07	1	67	21.1463	3	2	29	0	42	1.54	0	2200	0	2250	0	2	2	2	1	#NULL!	#NULL!	2	2	2	0	0	0	0	0	0	0,	0
79	80,	Duffaud	61	1	84	172	28.3937	Pontet	1	10A	2	0	2010-12-04	6,	6,	6,	6	2011-06-09	3	72	24.3375	1	2	35	0.337	5	1.48	1.6	1950	0	700	0	1	2	1	2	#NULL!	#NULL!	1	2	2	40666	500	0	0	0	0	0,	0
80	81,	Duffaud	73	1	84	174	27.7447	Marseille	1	10A	2	3	2011-01-01	6,	6,	6,	6	2011-06-09	2	78	25.763	0	2	0	0	0	0	0	0	0	0	0	1	2	2	2	#NULL!	#NULL!	1	2	2	0	0	0	0	0	0	0,	0
81	82,	Duffaud	62	2	55	150	24.4444	Evenor	1	9,	1	2	2006-09-21	6,	6,	6,	1	2011-06-14	1	50	22.2222	0	0	41	0.24	&	0.63	0.4	0	0	0	0	1	2	2	2	#NULL!	#NULL!	1	2	2	0	0	0	0	0	0	0,	0
82	83,	Duffaud	75	1	90	178	28.4055	Marseille	2	10A	1	2	2010-08-01	6,	6,	6,	6	2011-06-15	1	89	28.0899	0	1	33	0.18	9	1.19	0.5	0	0	0	0	1	2	2	2	#NULL!	#NULL!	1	2	2	0	0	0	0	0	0	0,	0
83	84,	Duffaud	61	1	90	178	28.4055	Rognes	1	10A	1	2	2010-10-01	6,	6,	6,	6	2011-06-22	1	86	27.143	0	0	31	0.29	13	1.54	1.4	0	0	0	0	1	2	2	2	#NULL!	#NULL!	1	2	2	0	0	0	0	0	0	0,	0
84	85,	Duffaud	68	2	55	156	22.6003	Marseille	2	9,	3	1	2010-12-01	2,	x	0,	2	2011-06-22	1	53	21.7784	2	0	32	0.23	10	1.29	0.7	0	0	0	0	1	2	2	2	#NULL!	#NULL!	1	2	2	0	0	0	0	0	0	0,	0
85	86,	Duffaud	59	2	75	158	30.0433	Arles	1	9,	1	2	2008-06-20	6,	6,	6,	6	2011-06-22	1	75	30.0433	0	0	39	0.21	14	0.82	3.4	0	0	0	0	1	2	2	2	#NULL!	#NULL!	1	2	2	0	0	0	0	0	0	0,	0
86	86,	Seitz	57	M	#NULL!	#NULL!	#NULL!	Gonfaron	0	0,	2	7	2010-10-01	6,	6,	1,	1	2013-12-06	6	0	#NULL!	4	4	32	0.24	17	1.64	1.9	0	0	0	0	0	0	0	0	#NULL!	#NULL!	0	0	0	0	0	0	0	0	0	0,	0
87	87,	Seitz	70	M	75	174	24.7721	Volonne	0	0,	2	7	#NULL!	6,	6,	1,	1	2013-12-10	6	59	19.4874	0	0	35	0.33	4	0.8	2.1	1280	1.2	0	0	1	2	2	2	#NULL!	#NULL!	2	1	2	2	0	0	900	0	0	0,	0
88	88,	Grimaud	37	M	82	177	26.1738	Marseille	0	0,	0	0	2013-04-11	6,	6,	6,	6	2013-05-27	6	59	18.8324	0	0	34	0.16	27.6	1.47	3.8	1500	1.2	0	0	1	2	2	2	#NULL!	#NULL!	2	2	2	0	0	0	0	0	0	0,	0
89	89,	Grimaud	71	M	75	178	23.6713	Marseille	0	0,	0	0	2013-05-28	6,	6,	6,	6	2013-05-31	6	69	21.7776	0	0	38	0.31	<5	0.7	1.4	1410	1.2	0	0	1	2	2	2	#NULL!	#NULL!	1	2	2	0	0	0	0	0	0	0,	0
90	90,	Grimaud	55	M	95	175	31.0204	Brignoles	0	0,	0	0	#NULL!	6,	6,	6,	6	2013-08-22	6	88	28.7347	0	0	32	0.24	20.2	1.98	3.6	1770	1.2	0	0	1	2	2	2	#NULL!	#NULL!	1	2	2	0	0	0	0	0	0	0,	0
91	91,	Grimaud	80	F	60	152	25.9695	Marseille	0	0,	0	0	2013-06-13	6,	6,	6,	6	2013-07-23	6	44	19.0443	0	0	32	0.16	50.3	1.6	2.7	1010	1.2	0	0	1	2	2	2	#NULL!	#NULL!	0	0	0	0	0	0	0	0	0	0,	0
92	92,	Grimaud	81	M	80	172	27.0416	Marseille	0	0,	0	0	2013-07-02	6,	6,	6,	6	2013-07-23	6	74	25.0135	0	0	32	0	160	2.97	2	1410	1.2	0	0	1	2	2	2	#NULL!	#NULL!	0	0	0	0	0	0	0	0	0	0,	0
93	93,	Barlesi	64	F	62	170	21.4533	Vitrolles	0	0,	0	0	2012-10-18	6,	6,	6,	6	2012-11-19	6	62	21.4533	0	0	37	0.22	7	0.8	1.2	1290	1.2	0	0	1	2	2	2	#NULL!	#NULL!	1	2	2	0	0	0	0	0	0	0,	0
94	94,	Barlesi	45	F	41	159	16.2177	Marseille	0	0,	0	0	2012-12-12	6,	6,	6,	6	2013-01-15	6	62	24.5243	0	0	41	0.29	5	0.69	1.1	1350	1.2	0	0	1	2	2	2	#NULL!	#NULL!	1	2	2	0	0	0	0	0	0	0,	0
95	95,	Barlesi	80	M	69	170	23.8754	Caumont sur Durance	0	0,	0	0	2013-03-01	6,	6,	6,	6	2013-04-16	6	64	22.1453	0	0	33	0.2	23	0	2.3	1280	1.2	0	0	0	0	0	0	#NULL!	#NULL!	0	0	0	0	0	0	0	0	0	AUC	0
96	96,	Barlesi	70	M	#NULL!	170	#NULL!	Gargas	0	0,	0	0	2013-03-26	6,	6,	6,	6	2013-04-30	6	61	21.1073	4	4	38	0	30.2	1.46	2	1310	1.2	0	0	0	0	0	0	#NULL!	#NULL!	0	0	0	0	0	0	450	0	0	0,	0
97	97,	Barlesi	56	M	#NULL!	#NULL!	#NULL!	Pennes Mirabeau	0	0,	0	0	#NULL!				#NULL!	#NULL!	#NULL!	#NULL!	#NULL!	#NULL!	#NULL!	#NULL!	#NULL!		#NULL!	#NULL!	#NULL!	#NULL!	#NULL!	#NULL!	#NULL!	#NULL!	#NULL!	#NULL!	#NULL!	#NULL!	#NULL!	#NULL!	#NULL!	#NULL!	#NULL!	#NULL!	#NULL!	#NULL!	#NULL!		#NULL!
98	98,	Barlesi	85	F	60	156	24.6548	Marseille	0	0,	0	0	2013-02-27	6,	6,	6,	6	2013-05-02	6	61	25.0657	0	0	33	0.35	7.4	0	0.7	1150	0	0	0	#NULL!	#NULL!	#NULL!	#NULL!	#NULL!	#NULL!	#NULL!	#NULL!	#NULL!	#NULL!	#NULL!	#NULL!	#NULL!	#NULL!	#NULL!		#NULL!
99	99,	Barlesi	64	M	85	168	30.1162	Forcalquier	0	0,	0	0	2013-05-06	6,	6,	6,	6	2013-06-04	6	80	28.3447	0	0	39	0.23	20	0.92	2.3	2400	1.2	0	0	1	1	2	2	#NULL!	#NULL!	1	2	2	0	0	0	0	0	0	0,	0
100	100	Barlesi	62	F	58	157	23.5304	Grans	0	0,	0	0	#NULL!	6,	6,	6,	6	2013-06-05	6	59	23.9361	0	0	31	0.14	6.3	0.96	1.3	1240	1.2	0	0	1	2	2	2	#NULL!	#NULL!	1	2	2	0	0	0	0	0	0	0,	0
101	101	Barlesi	81	F	61	152	26.4024	Marseille	0	0,	0	0	2013-04-22	6,	6,	6,	6	2013-06-04	6	61	26.4024	4	4	27	0.14	17.3	0	2.6	1170	0	0	0	0	0	0	0	#NULL!	#NULL!	0	0	0	0	0	0	0	0	0	420,	0
102	102	Barlesi	46	F	#NULL!	167	#NULL!	Marseille	0	0,	0	0	2013-08-02	6,	6,	6,	6	2013-10-30	6	60	21.5139	0	0	0	0	0	0	1.3	1320	1.2	0	0	0	0	0	0	#NULL!	#NULL!	0	0	0	0	0	0	0	0	0	0,	0
[truncated: 206 more columns]
